# Supplementary material for: Discovery of novel potent ΔF508-CFTR correctors that target the nucleotide binding domain
Source: EMBO Mol Med. 2013 Aug 27;5(10):1484–501. doi: 10.1002/emmm.201302699 (PMC3799575; doi:10.1002/emmm.201302699)
Supplement: Supplementary file 3 [file emmm0005-1484-SD3.txt]

EMBO MolecularMedicine  PeerReview ProcessFile- EMM-2013-02699
 
 
© EMBO 1 
 
 
 
 
DiscoveryofnovelpotentF508-CFTR correctorsthattarget
the nucleotide binding domain 
 
NorbertOdolczyk,JanineFritsch,CarolineNorez,NathalieServel,MelaniedaCunha,SaraBitam,
AnnaKupniewska,LudovicWiszniewski,JulienColas,KrzysztofTarnowski,DanielleTondelier,
ArielRoldan,EmilieSaussereau,PatriciaMelin-Heschel,GrzegorzWieczorek,GergelyLukacs,
MichalDadlez,GrazynaFaure,HaraldHerrmann,MarioOllero,FrédéricBecq,PiotrZielenkiewicz
and AleksanderEdelman 
 
Correspondingauthor:PiotrZielenkiewicz, Institute ofBiochemistry and Biophysics,Polish 
AcademyofSciencesand AleksanderEdelman,INSERM 
 
 
 
 
Review timeline: Submissiondate: 19 March 2013
 EditorialDecision: 02 May 2013
 Revisionreceived: 02 July 2013
 EditorialDecision: 08 July 2013
 Revisionreceived: 18 July 2013
 Accepted: 19 July 2013
 
 
 
 
TransactionReport:
 
(Note:With the exception ofthe correction oftypographicalor spelling errors thatcould be a source ofambiguity,
letters and reports are not edited. The originalformatting oflettersand referee reportsmaynotbe reflected in this 
compilation.)
 
 
 
Editor: RobertoBuccione 
 
 
 
 
1stEditorialDecision 02 May 2013
 
ThankyouforthesubmissionofyourmanuscripttoEMBO MolecularMedicine.Wehavenow 
heard back from thethreeReviewerswhom weasked to evaluateyourmanuscript. 
YouwillseethatallthreeReviewersaregenerallysupportiveofyouworkalthoughReviewer2,in
particular,expressessomeconcernsthatpreventusfrom considering publication atthistime. 
 
Reviewer2pointstoanumberofexperimentalissuesthatrequireyouraction.S/heisespecially 
concerned thatkey experimentslack sufficientcontrolsand thatthe pharmacologicalconclusions
require additionalwork and clarification.S/he also notes thatdirectevidence of the effectof the 
active compound on thekeratin 8-CFTRinteractionsisrequired.Iwillnotdwellintomuchdetail,as
the many action points are detailed, self-explanatory and welltaken.
 
Reviewer3wouldlikeyoutoaddcontrols(wild-type CFTR) for the deltaF506-CFTR rescue
experimentsdepicted in Figure6.
 
Consideredalltheabove,whilepublicationofthepapercannotbeconsideredatthisstage,we
wouldbepleasedtoconsiderrevisedsubmission,withtheunderstandingthattheReviewers'EMBO MolecularMedicine  PeerReview ProcessFile- EMM-2013-02699
 
 
© EMBO 2 
concernsmustbe fully addressed,with additionalexperimentaldatawhereappropriateand that
acceptance ofthe manuscriptwillentaila second round ofreview. 
 
PleasenotethatitisEMBO MolecularMedicinepolicytoallow asingleroundofrevisiononlyand
that, therefore, acceptance or rejection ofthemanuscriptwilldepend on thecompletenessofyour
responses included in the next,finalversion of the manuscript.
 
Asyouknow,EMBO MolecularMedicinehasa"scoopingprotection"policy,wherebysimilar
findings thatare published by others during review or revision are nota criterion for rejection.
However,Idoaskyoutogetintouchwithusafterthreemonthsifyouhavenotcompletedyour
revision,to update us on the status.Please also contactus as soon as possible if similar work is 
published elsewhere.
 
I look forward to seeing a revised form of your manuscriptas soon as possible.
 
***** Reviewer'scomments***** 
 
 
Referee#1(CommentsonNovelty/ModelSystem): 
 
Thismanuscriptspresentsdataobtainedwithastate-of-the-artcombination of computational, 
biophysicaland biochemical.Resultsarehighly relevantforthepossibletreatmentofcysticfibrosis
patients.
 
Referee#1(GeneralRemarks):
 
Thisworkrepresentagreatefforttofaceaproblem beginningwithatheoreticalapproach,followed 
by aseriesofbiochemical,and functionalexperimentsin cell,tissueawhole-animalmodels,
concluding with a molecularexperimentsthatprovidesan explanation thatare perfectly coherent
withthestartingmolecularmodels.Themainaim ofthework,searchingforsubstancestocorrect
CFTR defects,iswellaccomplished.Thewholeprocedurecouldbeusedforsearchingnew,
"drugable",compounds forthe cystic fibrosis treatment. 
Themanuscriptdescribesalongseriesofsophisticatedexperimentsin aperfectly logicsequence.A 
nonspecialistmay havedifficultiesto follow allexperiments,buttheconclusion arewellexplained 
to put in evidence the nature and aim of each experiment.
 
 
Referee#2(CommentsonNovelty/ModelSystem): 
 
This is a multidisciplinary study that used complementary approaches and technologies to discover 
and characterize the activity ofdeltaF508-CFTR correctorswiththeaim ofidentifyingnovel
therapeutics for the treatment of cystic fibrosis. In this regard, technical quality, novelty and medical 
impact are high. The model system used is also appropriate and no ethical concerns are raised. 
 
Referee#2(GeneralRemarks):
 
ThemanuscriptbyOdolczyketal.describesthediscoveryofnovelcorrectormoleculesof the 
unfolded CFTR deletion mutant.Thisisamultidisciplinary study thatnicely combines
complementary disciplinesto addressan importantbiomedicalquestion,namely the discovery and 
validation ofnoveltherapeuticmoleculesforthetreatmentofthecysticfibrosis.Thestudy isbased 
in an original hypothesis directed to target the interaction of the deletion mutant with proteins such 
askeratin 8 thatappearto preventitsexpression in the plasma membrane.Overall,thisisa 
remarkable work,with well-designed experiments,and with conclusionsthataresupported by the
data.A clearstrength ofthestudy istheblending ofcomplementary approachesforthe
characterization ofthe active compoundsthatemerged from the in silico screening.Accordingly, I EMBO MolecularMedicine  PeerReview ProcessFile- EMM-2013-02699
 
 
© EMBO 3 
believethatthismanuscriptmeritspublication asan articlein EMBO Molec.Med.Nonetheless,
there are some concerns to improve the quality and clarity that require attention by the authors 
beforepublication.
 
1.Fig.2d providesthenormalized dose-response curves for the compounds butthere is no 
explanation ofhow the activity wasnormalized and whetherthe maximum activity wasdifferent
also forthe differentcompounds.Fig 2b and Fig.2d reportthat1uM compound 73100,with an 
EC50of0.8uM,displays a significantly lowerresponse than compound 407882 thathas a 10-fold 
higherEC50.Thus,themaximum activity appearsalso an importantparameterforcomparison 
between thedifferentcompoundsto furtherappreciatetheiractivity. 
2.Fig 2c.Havethe authors also corrected for the total protein loaded? Regarding to this, on page 10, 
authorssay thatcompoundsdo notmodify totalprotein expression.Have authorsquantified any 
housekeeping genesuch asactin ortubulin to concludethis?Thisisnotmentionanywhereinthe
manuscript.
3.Fig 3.Thesynergisticeffectofusing simultaneously compoundstargeting pockets1 and 2 isnot
clear.Forinstance,itcan be observed some synergism when using 1 uM of118208 and 73100 (Fig.
3b and d).However,this synergy is not seen for the combination of 118208 and 407882 that display 
a ratheradditive effect.Which would be a plausible explanation forthisapparentcontradictory 
resultof compounds thatbind to the same site? Could itbe related to the differentactivity displayed 
by compounds73100 and 407882 at1 uM (80% vs.20% ofthemaximalactivation,respectively 
(Fig.2D)).Itshould be noted thata synergistic effectbetween compounds acting atdifferentsites is 
betterstudied by analysisofEC50 displacements rather than using a fix active concentration. A 
usualsynergy study isto usealow activeconcentration ofonecompound and then perform adose
response curve of the other compound.Then,EC50 with and withoutthe compound can be 
compared.
4.Fig 4. Currents traces should be displayed. In addition, it is not convincing why reference 
compounds(Corr4a and VX-809)havebeen used at10 uM instead of1 uM forcomparison asthey 
wereusediniodidefluxes(Fig2a).Undertheseconditions,itisverydifficultto reach conclusive
results on how the activity of the discovered compounds compares with the references.Thus,these 
measurementsshouldbecarriedoutatthesameconcentration.
5.In Fig 4a,itisalso intriguing thatcompound 73100 displays a significantly largeractivity than 
407882,when by using iodidefluxesitwasobserved that407822 exhibited strongerresponsethan 
73100.Which istheexplanation forthiscontradictory result? 
6.In Fig.4b,theIV curvesclearly show theactivating effectofthe compounds.Intriguingly,itcan 
bealso observed thattheseproductsalterthereversalpotentialoftheanioniccurrents.Thisisquite
surprising since itis notexpected thatthis sortofmolecules impactthe permeability properties of
the CFTR channel.Furthermore,theeffectonthereversalpotentialisdifferentforaproductthat
actson pocket1 (rightward shift)than fora compound binding to pocket2 (leftward shift).And the 
presenceofboth compoundsproducesachangethatistheaverage.Do theauthorshavean 
explanation forthiseffect?Did they check the impactofthese compoundsin wild type CFTR 
permeability properties?
7.Regarding themechanism,theauthorsproposethatcompound alterstheCFTR-K8interaction
and,asa consequence,the channelcan be trafficked to the membrane.Although Figure 8 showsan 
effecton the interaction determined by PLA,these resultscould be also consistentwith alteration of
a complex contributed to both CFTR and Keratin 8,butnotnecessarily a directeffecton their
interaction. Thus, a more direct measurement of the impact of compound on CFTR-K8complexis
needed.Forinstance,theauthorscould readily useSRP analysis(Colasetal.2012). 
8.Theabsenceofeffectofcompoundsin somecelllines is quite surprising and intriguing. Do the 
authorshave an explanation forthiscell-specific effect? The reference provided does notclearly 
clarify thisobservation.
 
 
 EMBO MolecularMedicine  PeerReview ProcessFile- EMM-2013-02699
 
 
© EMBO 4 
Otherpointstobeconsideredtoincreasethequalityofthestudyare:
 
1.IstheVS methodology used in thiswork differentfrom Kalid etal.,2010?Haveauthorsused a
differentapproaches/protocol,ormadesomeimprovements?Thisfactisnotindicated in the
introduction or the discussion. 
2.Page4,lastsentence:Authors mentionmodificationofkeratin18networkasapotential
mechanism;however,thisisnotwellintroducedforanon-expertin the field.Why modification of
keratin 18 network should contributeto an increaseofF508-CTRFinthemembraneorincreaseits
activity?Thisquestion should be answered. 
3.Could authorsexplain betterwhy theincubation at27∫C isused ascorrectorin iodideefflux 
measurementsinHeLa?Includeliterature,ifpossible,andmentioninthetextwhichisthe
temperature used to assess the compounds.
4.Authorsshould describefirstalltheresultswith iodideefflux assays,including EC50 results
whichwillgiveamorecompleteoverview ofthepharmacologicalactivityofthecompounds.Then,
continue with the immunoblotresults.So firstdescriberesultsfrom figure2d and then figure2c.
Please,includewhenpossible,95% limitsfortheEC50atleastinthetext.Onpage10,donot
compare fold changesat10uM concentration;compare the EC50 ofthe compounds.EC50 from 
reference compound should beincluded to comparewith theactivecompoundsalso in the
discussion.
5.Thedescription ofFigure4ain pages11-12 isvery confusing when using thefold changesince
two vehicles are used. Thus, it is suggested that this description be based on the current density 
valuesoratleastthatthesevaluesbeexplicitalong with the fold change. 
6.Authorsassumethatdetection offully glycosylated protein band suggestacorrectdelivery ofthe
channelto the plasma membrane.Do authorshave any literature supporting this?Ifyes,then include 
it. In addition, it would be more elegantto detectthe membrane levelsofthe protein,where 
channelsare active.Biotinylation orimmunocytochemimistry would demonstrate it. 
7.Figure2C should beimproved:bandsfrom WT and F508CFTR should bebetterdefined in the
figure,itshould be clearthatcompoundsare treated only on F508CFTR cells.Band B and C could 
benamed with apropernameto whatitdefine.Statisticalanalysisapplied should bedescribed in 
the corresponding figure legend. 
8.Page10,lastparagraph.Authorsevaluateif compounds exhibit also potentiator activity on WT-
CFTR cells.Basedonsupportingfigurelegend2,compoundsareincubated24h,andtheniodide
efflux isinduced by incubation with Fsk.Itisnotclearifcompoundsare added also with Fsk.
However,intheresultssection,itseemsthatcompoundsareonly added with Fsk,and they arenot
pre-incubated for 24h, but from the figure legend it seems that they are added twice 24h before and 
withFsk.Ontheotherhand,GskisonlyaddedwithFskwithoutpre-incubation.Could authors
explain thisbetter?
9.Patch-clamp experiments,page 11 and figure 4.From the figure legend and the resultssection it
is understood that all compounds were tested at 27∫C. Were also experiments with I- efflux 
measurementperformed by incubation ofthe compoundsat27∫C?Ifyes,thisshould be better
explain in the manuscript.
10.Patch-clamp experiments,page 11 and figure 4.Authorsindicate thatDMSO increase 10 folds
the current intensity. Did it reach statistical significance?Because in the graph thisisnotevidence 
asitdoesnothave any * or** above the column.
11.Why authorsusecombination ofFsk/Gsk foriodideefflux experimentsand IBMX/Fsk in patch 
clamp assays?
12.Resultson human epithelialcells.Why authors haveincubated in CF-KM4compounds2h
instead of 24h as in HeLa experiments? And why in CF-HBEcellscompoundsareincubatedagain
24h?Which istheadded valueto testthecompoundsin thesetwo differentCF human cells?This
could be explained betteron the results section and even in the discussion. Figure 5, results with at 
least a reference compound should have been provided. EMBO MolecularMedicine  PeerReview ProcessFile- EMM-2013-02699
 
 
© EMBO 5 
13.HDex-MSresults,page15.Whyauthorsnamedfirstsupplementaryfigure7thansupplementary
figure 3.In second paragraph: whatiscontrolforauthors,withvehicleorwithoutnaytreatment?
Whatisexperimentalvscontrol?Itwouldbebettertosay,inthepresenceofthecompoundversus
vehicleorwithoutcompound.
14.Reagentand antibodies,cellcultureand transeptihelialCl- currentmeasurementisexactly the 
same in materialand methods section and in supplementary information ofmaterialand methods.
15.Authorshaveincluded supplementary figure3 which isrelated to deuterium uptakeexperiments,
butthemanuscriptit is not named. Supporting information fig 3 legend: Remove 3A and 3B from 
the title and replace by 3 A-D.
16.Formatfrom allfiguresmustbehomogeneous.Legend forthesametreatmentsshould be
identical, i.e. in some cases if written NT in other non-treated. 
17.Allfiguresin thetextaredefined with capitalletters(i.eFig 2A)butin thefiguresthey arenot
in capital letters. Please include which statistical analysis has been performed in all the 
corresponding figure legends.Indicate in allgraphsifdata representmean {plusminus}SD ormean 
{plusminus}SEM,orwriteitin materialand methodssection togetherwith thestatisticalanalysis
performed.
18.Figure4a:removeconcentrationsfrom thegraph and definethem in thefigurelegend.What 
meansringer,non-treated? Please, make all figures consistent with the legend for the treatments. In 
the last bar from the graph, write complete number of the compounds. Please, define in the figure 
legend as in the text the definition of the CFTR-related currentdensity 
19.Figure6b,sameformatand column orderastheothergraphswith barsfrom themanuscript.
RemoveN=4abovethecolumns,sinceitisinthefigurelegend.Authorcouldmentionintheresults
section,why amiloride is used atthe beginning of the experiment as mentioned in figure 7 legend. 
Figure6legendshouldbeimproved,i.e.IBMX andamilorideconcentrationsarenotmentioned.
20.Figure7:includeagraph titleforfigure7aand b thathelp thereaderto identify thedifference 
between both graphs.In figurelegend,writethecompletenameforNPD.Effectofareference
compound would have been appreciated.
21.Results,page9.Selected compoundswereincubated for24h and theCFTR-dependentresponse
wasinducedbyco-treatmentwithFskandGst,asitisexplainedinfigurelegend.Itwouldbe
appreciated to find thisinformation also in the text.In figure 2A graphs,compound+inh-172 should 
beidentified in thefigurelegend,notonly +inh-172.
22.Sometimesiswritten Cor4aothers Corr4a in the manuscript and graphs, please write it always 
withthesameabbreviation.
23.Figurelegend 3:definewhich ANOVA test
 
 
Referee#3(CommentsonNovelty/ModelSystem): 
 
Nicework.Idonothavemanycriticisms.
 
Referee#3(GeneralRemarks):
 
Thisisanicemanuscriptandverycomprehensive.Ihaveonesuggestiontoaddsomeexperiments
on wt-CFTR forcomparison.
 
 
 
1stRevision - authors'response 02 July 2013
   2
 
Referee #1( * H Q H U D O  Remarks):
 
This workrepresent a great effort to face a problembeginningwith a theoretical approach, followed
by a series of biochemical, and functional experiments in cell, tissue a whole-animal models,
concludingwith a molecular experiments that providesan explanation that are perfectlycoherent with 
the startingmolecular models. The main aimof the work, searchingfor substances to correct CFTR
defects, is well accomplished. The whole procedure could be used for searching new, "drugable",
compounds forthe cystic fibrosis treatment. 
The manuscript describes alongseries of sophisticated experiments in a perfectlylogic sequence. A
nonspecialistmayhave difficultiesto followall experiments, butthe conclusion are well explained to
put in evidence the nature and aimof each experiment. 
 
We thankthe referee for his (her) positive review. 
 
Referee #2(Comments on Novelty/Model System): 
 
This is a multidisciplinary study that used complementary approaches and technologies to discover
and characterize the activity of deltaF508-CFTR correctors with the aim of identifying novel 
therapeutics for the treatment of cystic fibrosis. In this regard, technical quality, noveltyand medical
impact are high. Themodel systemused is also appropriate and no ethical concerns areraised. 
 
Referee #2( * H Q H U D O  Remarks):
 
The manuscript by Odolczyk et al. describes the discovery of novel corrector molecules of the
unfolded CFTRdeletion mutant. This is a multidisciplinarystudythat nicelycombines complementary
disciplines to address an important biomedical question, namelythe discoveryand validation of novel 
therapeutic molecules for the treatment of the cystic fibrosis. The study is based in an original
hypothesis directed to target the interaction of thedeletionmutant withproteinssuch as keratin8 that 
appear to prevent its expression in the plasma membrane. Overall, this is a remarkable work, with
well-designed experiments,and with conclusions that are supported bythe data. A clear strength of the
studyis the blendingof complementaryapproaches for the characterization of the active compounds 
that emerged from the in silico screening. Accordingly, I believe that this manuscript merits 
publication as anarticle in EMBOMolec.Med. Nonetheless, there are some concernstoimprove the 3
qualityand claritythat require attention bythe authors before publication. 
 
1. Fig. 2d provides the normalized dose-response curves for the compounds but there is no explanation
of how the activity was normalized and whether the maximum activity was different also for the 
different compounds. Fig2b and Fig. 2d report that 1uM compound 73100, withan EC50 of 0.8 uM, 
displays asignificantlylower responsethan compound 407882thathasa10-fold higher EC50.Thus,
the maximum activity appears also an important parameter for comparison between the different
compounds to further appreciate their activity. 
 
We agree with the reviewer that both maximumactivity and EC50 describe the corrector effects. In 
order to be able to compare the maximal activities of different compounds all dose-response 
experiments have to be done on the same dayand on the same cell batches. This means that 4 different 
compounds have to be tested at 6-9 concentrations, and repeated 4 times. Our experimental set-up 
does not allowto do it. Therefore we performed dose-response experiments for different compounds 
on different days, and chose to normalize the values to the maximal activitytaken as 100% (p.10 first
paragraph). In the new version we have removed the dose-response for 118208 as we could not
normalize it correctly(Fig2C).
2. Fig2C(new Fig2D). Have the authors also corrected for the total protein loaded? Regarding to
this, on page 10, authors say that compounds do not modify total protein expression. Have authors 
quantified any housekeeping gene such as actin or tubulin to conclude this? This is not mention
anywhere inthe manuscript. 
 
As we agree that our sentence referring to total protein concentration measured before immunoblot 
analysis (and not byverifyingthe level of expression of a housekeepinggene) isconfusing, we have 
removed it fromthe resultssection. This information is nowin supplemental material p7. Regarding
relative quantification of mature vs. immature forms of CFTR(band Bvs. band C), two methods are
frequentlyused: either the intensityratio between mature band Cand immature band B(e.g. He et al
FASEBJ 27: 536; 2012), or the ratio between band Cand total CFTR(B+C), (van Goor at al PNAS
10: 184843: 2011, e.g. Fig3; Caputo et al J Pharmacol andExperimental Therapeutics vol 330:783;
2009 e.g. Fig1). We haveadopted the latter approach bycalculating the C/B+Cratio.  This is now
precised in thesupplemental material (Immunoblot section p.7and 8).
 
3. Fig 3. The synergisticeffect of usingsimultaneouslycompounds targetingpockets 1 and 2 is not
clear. For instance, it can be observed some synergismwhen using1 uM of 118208 and 73100 (Fig. 
3b and d). However, this synergyis not seen for the combination of 118208 and 407882 that displaya 
rather additive effect. Which would be a plausible explanation for this apparent contradictoryresult of 4
compounds that bind to the same site? Could it be related to the different activity displayed by
compounds 73100 and 407882 at 1µM(80%vs. 20% of the maximal activation, respectively (Fig.
2D)). It shouldbenotedthat a synergistic effect between compounds actingatdifferent sitesis better
studied by analysis of EC50 displacements rather than using a fix active concentration. A usual
synergystudyis to use a lowactive concentration of one compound and then performa dose response
curve of the other compound. Then, EC50 with and without the compound can be compared. 
 
We thankthe reviewer for this remark. Accordingly, we have performed a new series of experiments
that arepresented in the new Fig3Aand B.Wehave chosen to test3concentrations of73100and
407882 vs. 1 concentration of 118208 (1 µM). In both cases the synergistic effect was observed at low
concentrations (of both 73100 and 407882). For the latter, saturation of the iodide efflux is rapidly
reached even at 0.1 µM, while for 73100 it is attained at 1 µM. This is due to the principle of the
method, i.e. while the efflux increases, the driving force diminishes preventing its further increase.
This alsoexplains whythe effect of Fsk+Gst is transient. 
 
4. Fig 4. Currents traces should be displayed. In addition, it is not convincing why reference
compounds (Corr 4a and VX-809) have been used at 10 uM instead of 1 uM for comparison as they
were used in iodide fluxes (Fig 2a). Under these conditions, it is very difficult to reach conclusive
results on how the activity of the discovered compounds compares with the references. Thus, these
measurements should be carried out at the same concentration. 
 
As requested bythereviewer, examples ofcurrent traces are now displayed (Fig. 4A).  
We decided to use thereference compoundsCorr-4a and VX-809 at 10µM instead of1 µM, since in
iodide fluxes experiments pretreatment of cells with 1µM Corr-4a was ineffective. Furthermore, 
treatment of cells with1µM VX-809 led to asimilar level of correction as10µM treatment. The latter
maybe explained bythe fact that, accordingto a previous report (van Goor et alPNAS 2011), 1 and
10µM of VX-809 lead to 80-90% of the correction obtainedusingthe optimal concentration(3µM). 
 
5. In Fig 4a, it is also intriguing that compound 73100 displays a significantly larger activity than
407882, when by using iodide fluxes it was observed that 407822 exhibited stronger response than
73100. Which is the explanation for this contradictoryresult? 
 
We have performed newexperimentsto increase the number of cells studied, in two groups displaying
high SD, i.e.cells treatedwith compound 73100andwith theVX-809 corrector. The resultspresented
in Fig.4C of the new version show that the efficacy of compound 73100 is still higher but not
significantly different from that of compound 407882. We do not have a clear explanation for the  5
differences in the range ofresponses observed usingeither iodide effluxexperimentsor patch-clamp 
experiments. It is possible that the greater dispersion of data (S.E.M.) obtained in patch-clamp 
experiments, probablydue to the lower number of cells that can be analyzed, do not allowto unmask
statistical differences between groups of cells. On the other hand it is difficult to compare the data
obtained from these two approaches since flux does not relate to functional CFTR expression in a
linear manner. This is due to driving force issues that lead to transitory shapes of responses. This
aspect can partially explain why a synergistic effect could be observed between some compounds
using iodide flux experiments and not by measuring currents through open channels. (The same
observationcan applyfor transepithelialcurrentexperiments, Fig. 6B, which showneither synergistic
nor additive responses to a combination oftwo compounds).
6. In Fig. 4b, the IV curves clearlyshow the activatingeffect of the compounds. Intriguingly, it can be 
also observed that these products alter the reversal potential of the anionic currents. This is quite
surprisingsince it is not expected that this sort of molecules impact the permeabilityproperties of the
CFTRchannel. Furthermore, the effect on the reversalpotential is different for a product that acts on
pocket 1 (rightward shift) than for a compound bindingto pocket 2 (leftward shift). And thepresence
of both compounds produces a change that is the average. Do the authors have an explanation for this 
effect? Did theycheckthe impact of thesecompounds in wild type CFTRpermeabilityproperties? 
 
We apologize for the confusion generated by the reversal potentials presented initially in Fig.4B. In 
fact, I/V curves were examples of one cell per group and, unfortunately, theywere not representative
of the majorityof cells tested, in particular for those treated bycompound 118208. In the new version, 
curves have beendrawn usingmean values of currents recordedatdifferentpotentialsbetween -100 
and +80 mV. Reversal potential values are in agreement with the reversal potential of a chloride 
current that can be calculated from the external and internal chloride concentrations used in our 
experiments (-5.2 mV).
 
7. Regardingthe mechanism, the authors propose thatcompound alters the CFTR-K8 interactionand,
as a consequence, the channel can be trafficked to themembrane. Although Figure 8 shows an effect
on the interaction determined by PLA, these results could be also consistent with alteration of a 
complex contributed to both CFTR and Keratin 8, but not necessarily a direct effect on their 
interaction. Thus, a more direct measurement of the impact of compound on CFTR-K8 complex is 
needed. For instance, the authors could readilyuse SRP analysis (Colaset al. 2012). 
 
We thankthereviewer forthis suggestion. Wehave performed a new seriesofexperiments usingthe
SPRapproach. The resultsshow a slight decrease in the bindingof K8 to ∆F508-NBD1 and in the
association rates when the 407882 or 407882+118208are present in the K8 pre-incubation buffer as  6
compared with control conditions. These results are nowpresented in Fig8B and Results p. 14, last 
line and p.15, and mentioned in the discussion on p.23. The detailed methods for SPRexperiments are 
presented in the supplemental material.
 
8. Theabsence of effect of compounds insome cell lines isquite surprisingand intriguing. Do the
authors have an explanation for this cell-specific effect? The reference provided does not clearly
clarifythis observation.
 
We do not have a clear-cut explanation for this effect. One possibility is that the accessibility of
compounds to their respective binding sites is different depending on the cell type, which would
explain absence of response to both compounds in CF-4KM cells. We agree that this answer is just
speculative. As we do not have a precise explanation, and since this series of experiments does not add
much to ourmanuscript,we wouldagree to remove these results, in case the refereeorthe editor ask
for it.
 
Other points to be considered to increase the qualityofthe studyare: 
 
1. Is the VS methodologyused in this workdifferent fromKalid et al., 2010? Have authors used a
different approaches/protocol, or made some improvements? This fact is not indicated in the
introduction or the discussion. 
 
Our protocol of virtual screening is significantlydifferent from that presented byKalid (Kalid et al.
2010). Thus, it is verydifficult to compare both strategies in a comprehensive manner in either the 
introduction or the discussion. The most important conceptual differences were indicated in the
primary version of the manuscript. However, according to the Reviewer’s question, we decided to
highlight those differences in the discussion section. A paragraph has been added accordingly, 
Discussion p.22, 1st paragraph.  
 
2. Page 4, last sentence: Authors mention modification of keratin 18 network as a potential
mechanism; however, this is not well introduced for a non-expert in the field. Whymodificationof
keratin 18 networkshould contribute to an increase ofΔF508-CTRF in the membrane or increase its 
activity? Thisquestion should be answered.
 
Acouple of sentences clarifyingthis point have been added to the introduction (pages 4) in the new
version.
  7
3. Could authors explain better why the incubation at 27ºC is used as corrector in iodide efflux
measurements in HeLa? Include literature, if possible, and mention in the text which is the
temperature used to assess the compounds. 
 
We have used 24h incubation at 27°C as a positive control to evaluate the functional rescue by
correctors of F508del-CFTRactivitysince it is accepted as the optimal wayto correct F508del-CFTR, 
based on the original workbyDenninget al Nature 1992; 358: 761-764).  
On page 9 of the newversion a newsentence has beenincluded to clarifythis point. Assumingthat the
maximal correctingeffect is obtained after incubation of cells at 27°C, the efficiencyof correctors was 
evaluated bycomparingI-fluxeswith those obtained at27°C. 
 
4. Authors should describe firstall the results withiodide effluxassays, includingEC50 resultswhich
will give a more complete overview of the pharmacological activityof the compounds. Then, continue
with the immunoblot results. So first describe results fromfigure 2d and then figure 2c. Please, include
when possible,95% limitsfor theEC50 atleast in thetext. Onpage 10,do notcompare fold changes 
at 10uM concentration; compare the EC50 of the compounds. EC50 fromreference compound should 
be included to compare with the active compounds also in the discussion. 
 
Figure 2 is nowpresented as suggested bythe reviewer. EC50 of VX-809 is added to the text (p10, 
line 6)
 
5. The description of Figure 4a in pages 11-12 is veryconfusingwhen usingthe fold change since two 
vehicles are used. Thus, it is suggested that this description be based on the current densityvalues or at
least that these values be explicit alongwith the fold change. 
 
The description of Fig4 has been corrected accordingto the reviewer’s remarks, i.e. based primarily
on current densityvalues, p.11-12. 
 
6. Authors assume thatdetection of fullyglycosylated protein band suggest a correctdeliveryof the
channel to the plasma membrane. Do authors have anyliterature supportingthis? If yes, then include
it. In addition, it would be more elegant to detect the membrane levels of the protein, where channels
are active. Biotinylation or immunocytochemimistrywould demonstrate it. 
 
It is well accepted that the mature proteinisfullyglycosylatedwith a  MW ofabout 170kD(Chenget
al. Cell. 1991;66:1027). We agree with the reviewer that biotinylation or immunocytochemistrywould  8
further support our data. Since the immunoblot analyses showrelativelylowlevels of mature CFTR
after treatment, we preferred to use the most sensitive assays, i.e. functional tests, to demonstrate 
correctionbythe different compounds. The fact that functional assays constitute the best wayto search 
for ∆F508CFTRcorrectionis wildlyacceptedbythe CF community(see Wanget al Cell 2006 : 127;
803–815, Guggino, W.B., and Stanton, B.A. Nat. Rev. Mol. Cell Biol. 2006 : 7; 426–436).
 
7. Figure 2Cshould be improved: bands fromWT and ΔF508CFTRshould bebetter defined in the
figure, it should be clear that compounds are treated onlyon ΔF508CFTRcells. Band Band Ccould 
be named with a proper name to what it define. Statistical analysis applied should be described in the
correspondingfigure legend. 
 
Both bands B and C are now defined in the text (p.10 second paragraph), and in the figure legend
accordingto the reviewer’sremarks. The statistical test used (unpaired Student’s t-test) is indicated in
the legend.
 
8. Page 10, last paragraph.Authors evaluate if compounds exhibit also potentiator activity on WT-
CFTR cells. Based on supporting figure legend 2, compounds are incubated 24h, and then iodide
efflux is induced by incubation with Fsk. It is not clear if compounds are added also with Fsk. 
However, in the results section, it seems that compounds are onlyadded with Fsk, and theyare not
pre-incubated for 24h, but fromthe figure legend it seems that theyare added twice 24h before and
with Fsk. On the other hand, Gsk is only added with Fsk without pre-incubation. Could authors
explain this better?
 
We apologize for the mistake in the legend of supportingfigure 2. It has been corrected in the new
version. To observe potentiator effect we used cells expressingwt-CFTRso no incubation with tested 
compounds was necessary: CFTR channels are already present in the plasma membrane. Thus, we 
activated CFTRchannels bya cocktail of Fsk+ the compound or byFsk+ genistein (genistein is here
used as a positive potentiator control).
9. Patch-clamp experiments, page 11 and figure 4. Fromthe figure legend and the results section it is 
understood that allcompounds were testedat 27ºC. Were also experimentswith I-efflux measurement
performed by incubation of the compounds at 27ºC? If yes, this should be better explain in the
manuscript.
 
Treatment of cells with thedifferent compounds and correctors was performed at 37°C. Treatment at
27°Cwas used as a positive control, as in iodide flux experiments. This point hasbeen clarified in the
Results section(p12) and in the legend of Fig4.  9
 
10. Patch-clamp experiments, page 11 and figure 4.Authors indicate that DMSOincrease 10 folds the
current intensity. Did it reach statistical significance?Because in the graph this is not evidence as it
does not have any* or ** above the column. 
 
The 10-fold DMSO-induced increase in the current densitywas significant as compared with NT cells 
and this is indicated next to the corresponding column on Figure 4 in the new version of the
manuscript.
 
11. Whyauthors use combination of Fsk/Gskfor iodide efflux experiments and IBMX/Fsk in patch 
clamp assays?
 
Addition of genistein to Fsk (Fsk stimulates adenylate cyclase and increases cellular cAMP) is
required and usuallyused for iodide flux experiments (for example Schmidt et al, Br. J. Pharmacol.,
2008 and references herein). Genistein is a potentiator of CFTR activity that is needed to uncover 
small responses in ∆F508-CFTR-expressingcells. Since electrophysiological current recordingis the
most sensitive assay to detect CFTRactivity, elevation of cellular cAMP bymeans of the permeant 
compound CPT-cAMP orbyForskolinassociated withphosphodiesteraseinhibitor IBMX is sufficient
to detect channel opening. This kind of channel activation is used in most of electrophysiological 
experiments. In separate patch-clamp experiments we have seen that addition of genistein slightly
increases current amplitudes but at the same extent whatever the compound used for cell pre-
treatment.
 
12. Results on human epithelial cells. Whyauthors have incubatedin CF-KM4 compounds 2h instead 
of 24h as in HeLa experiments? And why in CF-HBE cells compounds are incubated again 24h?
Which is the added value to test the compounds in these two different CF human cells? This could be
explained better on the results section and even in the discussion. Figure 5, results with at least a 
reference compound shouldhave been provided.
 
The effects of F508del-CFTRcorrectors are not onlytime-and concentration-dependent, but also cell
type-dependent. We carried out preliminaryexperiments to determine the incubation time leadingto 
the best correction.
For our correctors, we established an optimal treatment of 2h for CF-KM4 and of 24h for Hela cells.
This is not the first time that a cell type-dependenceof incubation time is described for a F508del-
CFTRcorrector. 10 
For example, in the study “Anti-inflammatory effect of miglustat in bronchial epithelial cells. 
Dechecchi et al. (J Cyst Fibros. 2008;7:555-65), the authors demonstrate that miglustat corrects
F508del-CFTRafter 4h of incubationin IB3 cells and after 24h inCUFIcells. 
 
13. HDex-MS results, page 15. Whyauthors named first supplementaryfigure 7 than supplementary
figure 3.In second paragraph: what is control for authors, with vehicle or withoutnaytreatment? What 
is experimental vs control?It would be better to say, in the presence of the compound versus vehicle 
or without compound.
 
Thefigures were re-numbered.
 
In these experiments, “control”  means the correspondingbuffer, i.e. an equivalent volume of saline
solution for 407882, and DMSO for 118208. This is indicated in the methods in supplementary
material. Now, as suggested bythe reviewer, it is indicated in the results section as “(NBD1s in the 
presence of compounds vs. NBD1s without compounds)”, newversion p.16.
 
14. Reagent and antibodies, cell culture and transeptihelial Cl- current measurement is exactly the 
same in material and methods section and in supplementaryinformation of material and methods. 
 
All methods that are described elsewhere have beenremoved fromthe manuscriptand are nowonlyin
supplementarymaterial.
 
15. Authors have included supplementaryfigure 3 which is related to deuteriumuptake experiments,
but the manuscript it is not named. Supportinginformationfig3 legend: Remove 3Aand 3Bfrom the
titleand replace by3 A-D. 
 
Fig 3 (in the new version Fig 4), is now cited on p16. In the legend of suppl Fig 3A and B (new 
version suppl 4Aand 4B) the changes were done as requested. 
 
16. Format from all figures must be homogeneous. Legend for the same treatments should be 
identical,i.e. in some cases if written NT in other non-treated.
 
This has been modified as requested bythe reviewer. 
 
17. All figures in the text are defined with capital letters (i.e Fig2A) but in the figures theyare not in 
capital letters. Please include which statistical analysis has been performed in all the corresponding 11 
figure legends. Indicate in all graphs if data represent mean {plus minus}SD or mean {plus
minus}SEM, or write it in material and methods section together with the statistical analysis
performed. 
 
Figures arenowdefinedincapital letters.Forall theiodideexperiments results are presentedasmean 
+/-SEM. This is now indicated in the Material andMethods section in SupplementaryMaterial.  
 
18. Figure 4a: remove concentrations from the graph and define them in the figure legend. What 
means ringer, non-treated? Please, make all figures consistent with the legend for the treatments. In the
last barfromthe graph, writecomplete number ofthecompounds. Please,defineinthe figurelegend 
as in thetext the definition of the CFTR-related current density
 
All the improvements suggested bythe reviewer for Figure 4 graphs and legend have been performed. 
 
19. Figure 6b, same format and column order as the other graphs with bars from the manuscript.
Remove N=4 above the columns, since itisinthe figure legend. Author couldmention in the results 
section, whyamiloride is used at the beginning of the experiment as mentioned in figure 7 legend.
Figure 6 legend should be improved, i.e. IBMX and amiloride concentrations arenot mentioned. 
 
Thelegend has  been changed accordingto the reviewer’s suggestion. 
 
20. Figure 7: include a graph title for figure7a and b that help the reader to identify the difference
between both graphs. In figure legend, write the complete name for NPD. Effect of a reference
compound would have been appreciated.
 
Thegraph titles have beenadded as suggested. NPDhas been fullynamed in the legend. In our hands
neitherCorr-4Anor VX-809 were effective. 
 
21. Results, page 9. Selected compounds were incubated for 24h and the CFTR-dependent response
was induced by co-treatment with Fsk and Gst, as it is explained in figure legend. It would be 
appreciated to find this information also in the text. In figure 2A graphs, compound+inh-172 should be 
identified inthe figure legend, not only+inh-172. 
 
These changes have been done as requested. 
 
22. Sometimes is writtenCor4a others Corr4a in the manuscript and graphs, please write it always  12 
with the same abbreviation.
 
We thankthe reviewer for careful readingof the manuscript. The same abbreviation has been used in
the new version.
 
23. Figure legend 3: 
We used a One-way analysis of variance followed bya Bonferroni post hoc test. This information is
nowin the figure legends.
 
 
Referee #3(Comments on Novelty/Model System): 
 
Nice work. Ido not have manycriticisms. 
 
Referee #3( * H Q H U D O  Remarks):
 
This is a nice manuscriptand verycomprehensive. Ihave one suggestion to add some experiments on 
wt-CFTR for comparison. 
 
We have introduced theinformationabout thelackofresponseoftwotested compoundsusingpatch 
clamp and short-circuit current experiments in the text, p12 and p13.EMBO MolecularMedicine  PeerReview ProcessFile- EMM-2013-02699
 
 
© EMBO 6 
2nd EditorialDecision 08 July 2013
 
Thankyouforthesubmissionofyourrevised manuscriptto EMBO MolecularMedicine.Wehave
now received theenclosed reportsfrom theReviewerwho wasasked to re-assessit.Asyou willsee 
the s/he is now globally supportive and I am pleased to inform you that we will be able to accept
yourmanuscriptpending thefollowing finalamendments: 
 
 
1)Pleasecorrectthesentence"dashed lineindicatethelevelofcorrection...."which appearstwicein 
Figure3to"thedashedlineindicatesthelevelofcorrection...."
 
2)AsperourAuthorGuidelines,thedescription ofallreported datathatincludesstatisticaltesting 
muststatethenameofthestatisticaltestusedtogenerateerrorbarsandPvalues,thenumber(n)of
independent experiments underlying each data point (not replicate measuresofonesample),and the
actualP value foreach test(notmerely 'significant'or'P < 0.05'). 
 
3)Pleasesubmittherevised manuscriptwithoutthered lettering asthisisno longerneeded  
 
Pleasesubmityourrevisedmanuscriptwithintwoweeks.Needlessto say,the sooneryou do so,the 
soonerIwillbe able to acceptthe next,finalversion forpublication.
 
 
***** Reviewer'scomments***** 
 
 
Referee#2(CommentsonNovelty/ModelSystem): 
 
Afterrevisingthisamendedversionofthemanuscript,Ibelievethattheauthorshaveappropriately
replied to allmy concerns,carrying outthe requested experiments.The quality of the manuscripthas 
significantly increased and itwarrants publication in EMBO Medicine.Undoubtedly,thisisanovel
and originalstudy with relevantresults. 
 
Referee#2(GeneralRemarks):
 
Theauthorshaveaddressedallmyconcernsandtheresultsobtainedfurthersupportthemain
conclusionsofthe study,increasing the quality ofthestudy.Iam satisified with theauthorsreply 
and believe thisstudy deservespublication in Embo Medicine in itspresentform. 
 
 
 
2nd Revision - authors'response 18 July 2013
 
Onbehalfofalltheauthors,Iwouldliketoexpressourgratitude for your cooperation and kind 
supportduring the review process ofourmanuscriptentitled "Discovery ofnovelΔF508-CFTR 
correctorsby targeting the specific conformation ofnucleotide binding domain" by Odolczyk etal. 
 
Pleasefindenclosedthemanuscriptfiles,with allamendmentsintroduced according to yourlast
comments.
 
 
