# Supplementary material for: Discovery of novel potent ΔF508-CFTR correctors that target the nucleotide binding domain
Source: EMBO Mol Med. 2013 Aug 27;5(10):1484–501. doi: 10.1002/emmm.201302699 (PMC3799575; doi:10.1002/emmm.201302699)
Supplement: Supplementary file 4 [file emmm0005-1484-SD4.txt]

1 
 
Supporting Information:   
Discovery of novel ∆F508-CFTRcorrectors by targeting the specific conformation of nucleotide 
binding domain 
Norbert Odolczyk1, Janine Fritsch3,4, Caroline Norez5, NathalieServel3,4, Melanie Faria daCunha3,4,, Sara
Bitam3,4,, Anna Kupniewska3, Ludovic Wiszniewski6, Julien Colas3,4, Krzysztof Tarnowski9, Danielle
Tondelier3,4, Ariel Roldan8, Emilie L. Saussereau3,4, Patricia Melin-Heschel5, Grzegorz Wieczorek1, 
Gergely Lukacs8, Michal Dadlez9, Grazyna Faure10, Harald Herrmann11, Mario Ollero3,7, Frédéric
Becq5, Piotr Zielenkiewicz1,2* and AleksanderEdelman3,4* 
1 Department ofBioinformatics, InstituteofBiochemistryand Biophysics, Polish Academyof 
Sciences, 02-106 Warszawa, Poland 
2 Laboratory of Plant Molecular Biology, Faculty of Biology, Warsaw University, 02-106 
Warszawa, Poland 
3 INSERM, U845, 75015 Paris, France 
4 Université Paris Descartes, FacultédeMédecine, 75015 Paris, France 
5 Université dePoitiers, Institut dePhysiologie et Biologie Cellulaires, 86 000 Poitiers, France 
6 Epithelix SARL, CH-1228 Plan-Les-Ouates, Geneva, Switzerland 
7 INSERM, U955, Equipe21, F-94010 Creteil, France. 
8 Department of Physiology, McGill University, Montreal, H3G 1Y6, Canada 
9 Laboratoryof Mass Spectrometry, InstituteofBiochemistryand Biophysics, Polish Academy
ofSciences, 02-106 Warszawa, Poland 
10 Unité Récepteurs-Canaux; Institut Pasteur, CNRS, URA 2182, 25, rue du Dr. Roux, F-75015,  
Paris, France 
11 Department of Molecular Genetics, German Cancer Research Center, D-69120 Heidelberg, 
Germany
Theauthors * should be regardedas joint senior authors 
Correspondingauthors: 
Piotr Zielenkiewicz, Institute of Biochemistryand Biophysics, Polish Academyof Sciences, Pawińskiego
5a, 02-106 Warszawa, Poland, tel. +48225922145, fax. +48226584636, e-mail: piotr@ibb.waw.pl
Aleksander Edelman, INSERM, U845, 75015 Paris, France, tel. +33140615621, fax. +33140615591, e-
mail: aleksander.edelman@inserm.fr 2 
 
 Table of Contents:
Supporting Information Materials and methods 
Supporting Information Figures 
Supporting Information Fig 1. 
Supporting Information Fig 2. 
Supporting Information Fig 3. 
Supporting Information Fig 4A. 
Supporting Information Fig 4B. 
Supporting Information Fig 4D. 
Supporting Information Fig 5A. 
Supporting Information Fig 5B. 
Supporting Information Fig 5C. 
Supporting Information Fig 5D. 
Supporting Information Fig 6A. 
Supporting Information Fig 6B. 
Supporting Information Fig 6C. 
Supporting Information Fig 6D. 
Supporting Information Fig 7. 3 
 
Supporting Information Tables
Supporting Information Table 1. 
Supporting Information Table 2. 
Supporting Information Table 3. 
Supporting Information Table 4. 
Supporting Information Table 5. 
Supporting Information Table 6. 
Supporting Information References 4 
 
Supporting Information Materials and methods 
Virtual Screening  
Database preparation 
The NCI diversity set I database 
(http://dtp.nci.nih.gov/branches/dscb/diversity_explanation.html) was retrieved as an sdf file and 
converted into a mol2 file format using the OpenBabel program (http://openbabel.org). All 
furtherpreparation was performed usingSYBYL 7.3 software(Tripos International, 1699 South 
Hanley Rd., St. Louis, Missouri, 63144, USA). Atoms and bonds were fixed, hydrogen atoms 
were added, and Gastiger-Huckle partial charges were assigned. Finally, all structures were
minimized usingMMFF94s Sybyl’s implementation force field [max steps: 500, gradient: 0.05
kcal/(mol*A), minimization method: Powell, with initial simplexing optimization] (Halgren, 
1999). 
NBDstructure preparation for modeling 
Atomic coordinates were retrieved from the molecular dynamic trajectory of ∆F508-NBD1 
(Wieczorek & Zielenkiewicz, 2008). The pdb filewas created using the trjconv program in the 
Gromacs package (Hess et al, 2008). AMBER7 FF99 partial charges were loaded using the
biopolymer module in Sybyl 7.3, and the structure was saved in the mol2 format. Protein
structurewas well prepared previouslyfor MD simulation (Wieczorek & Zielenkiewicz, 2008), 
so that no further optimization was required. Two independent receptors (pockets 1 and 2) were 
created based on two defined cavities on the ∆F508-NBD1 surface. Pocket 1 was composed of
residues G458-A462, K464, C491-S495, S549-A554, S557, D572-L578, E583, V603, S605,
S654-E656, R658-S660, L662 and T663, and was enclosed in acubeof20 x 19 x 14 Å. Pocket 25 
 
was composed of residues M472, R487-I507, G509-S511, R516, D537, I556-A566, and Y569-
P574, and was enclosed in a cube of 25 x 20 x 22 Å. To fully prepare both receptors for 
moleculardocking, the molecularsurfacewas calculated accordingto Richards (Richards, 1977)
using the dms program (http://www.cgl.ucsf.edu/Overview/software.html#dms). SPHGEN
(Kuntz et al, 1982)was used to create anegative imageof the surface, and GRID (Menget al,
1992) was used to pre-calculate scoringfunction potential grids (both distributed with Dock 6.1).  
Virtual Screening procedure  
Two independent protocols were applied for each receptor as follows. The molecular docking 
program Dock 6.1 (Moustakas et al, 2006) was used to test the conformational space of the 
ligands insideeach cavity(max_orientation: 1000; numberof_scored_conformers: 50; all other
parameters were set to default). Based on the internal scoring function of Dock, the fifty best 
conformers per molecule were saved for further minimization into a rigid conformation of the 
receptors usingan MMFF94s forcefield on the Sybyl dock module[max steps: 2000, gradient:
0.05 kcal/(mol*A), minimization method: Powell, with initial simplexingoptimization]. At this
point all conformers that havepositiveelectrostatic orsteric energyestimations, calculated bya
dock modulein the Sybyl program (a method similar to the oneused in the GRID program; for 
more details see the Tripos manual) were rejected from further procedure. Next, potential
complexes were assessed using different scoring functions: G_Score (Jones et al, 1997), 
PMF_Score(Muegge & Martin, 1999), D_Score (Kuntz et al, 1982), and ChemScore(Eldridgeet 
al, 1997) in the Sybyl 7.3 CScoremoduleand HMScore, HSScore, and HPScorein the X-score
program (Wang et al, 2002). On the basis of results from each scoring function the three best 
conformations per molecule weresaved and subjected to full ligand-receptor minimization [force
field: MMFF94s, max steps: 5000, gradient: 0.5 kcal/(mol*A), method: Powell] and then 6 
 
rescored again, using the selected functions. Furthermore, instead of using consensus scoring
methods, we decided to construct a ranking list for each scoring function and treated them 
independentlyto select compounds forexperimental verification. Thetop 10 molecules foreach 
scoring function weresubjected to acritical visual assessment, and finallytwelve molecules (six 
per cavity) wereselected forexperimental tests. 
 
Preparation of figures
Figures with protein structure visualization were prepared using Visual Molecular Dynamics 
(VMD)(Humphreyet al, 1996)and ThePyMOLMolecularGraphics System, Schrödinger, LLC. 
 
Reagents and antibodies  
The correcting compounds 118208, 130813 and 73100 were prepared in DMSO (final 
concentration 0.00002%); compound 407882 was dissolved in water; correctors VX-809 and 
Corr-4a were prepared in DMSO (final concentration 0.001%). The monoclonal antibodies 
(mAb)used forCFTR detection wereMAB25031 (clone 24-1, R&D systems, USA), MM13-4 
(Upstate) and C-terminal CFTR (pCterB, gift from Anil Mehta, University of Dundee, UK). 
Polyclonal anti-keratin 8 was purchased from Progen.  
Cell culture 
The following cells were used in this study: (i) HeLa cells stably transfected with pTracer 
plasmid alone (as a control: pTracer), containing WT-CFTR (spTCF-WT) or ∆F508-CFTR 
(spTCF-∆F508) provided by Pascale Fanen (Inserm U955, Créteil, France) and grown as 
described elsewhere (Jungas et al, 2002); (ii) CF-KM4 cell line, obtained by transformation of 7 
 
primarycultures ofCFtracheal gland serous cells homozygous forthe ∆F508 mutation with the
wt SV40 virus, grown as described elsewhere (Antigny et al, 2008); (iii) human bronchial 
epithelial cells in primaryculture, obtained from ∆F508/∆F508 patients (CF-HBE)and from non-
CFpatients after informed consent.  Then, theywereamplified and seeded at ahigh densityonto 
microporous filters, and maintained at the air–liquid interface. The cells were cultured at 37°C 
and 5% CO2 in ahumidified atmospherein astandard tissue cultureincubator. Thebasolateral 
culturemedium (MucilAir culturemedium, Epithelix) was replaced every2–3 days (Crespin et 
al, 2011). Fullydifferentiated human air-liquid-interfacecultures (MucilAirTM, Epithelix SARL
www.epithelix.com) wereusedforshort-circuit experiments.
 
Immunoblot experiments 
Cells cultured in 75 cm2 flasks werewashed twice with icecold PBS, scraped in 2 ml ofPBS and
centrifuged at 600 x g for 5 min. Thepellets weresuspended in 300 µl of RIPA buffer (50 mM 
Tris-HCl, 150 mM NaCl, 1% TritonX-100, 1%Nadeoxycholate, and 0.1%SDS, pH 7.5) at 4°C 
for 30 min with agitation. After centrifugation at 15000 x g for 30 min, the supernatants were 
processed for immunoblot analysis as previously described (Bensalem et al, 2005) with slight
modifications. First, protein concentration of different samples was determined using Lowry
assay. Samples (40 µg/well) were resolved by 8% SDS-PAGE, transferred onto PVDF 
membranes, and analyzed byOdysseyinfrared imagingsystem (LI-COR Biosciences, NE, USA)
following the manufacturer's recommendations. Membranes were blocked with Odysseybuffer 
(ScienceTec, Paris, France) for 1 h and hybridized using the monoclonal anti-CFTR Mab24-1 
(1/1000).Membranes werethen incubated with secondaryantibodies (1/10000), and the protein
bands weredetected (Baudouin-Legros et al, 2012). Relative amount ofmature form ofCFTR8 
 
(band C, ~170kD) to immature form (band B, ~150kD) was evaluated by determining the 
intensities ofband C and Band calculatingthe ratio C/B+C. 
 
Iodideefflux experiments 
CFTR chloride channel activitywas assayed bymeasuring iodide (125I) efflux from transfected 
HeLacells and CF-KM4 cells as described previously (Marivingt-Mounir et al, 2004). Briefly, 
cells grown for 4 days in 96-well plates were washed twicewith 2 ml of modified Earle’s salt 
solution containing137 mM NaCl, 5.36 mM KCl, 0.4 mM Na2HPO4, 0.8 mM MgCl2, 1.8 mM
CaCl2, 5.5 mM glucose, and 10 mM HEPES, pH 7.4. Cells were then incubated in the same 
medium containing1 mM KIand 1 mCi ofNa125I/ml (NEN LifeScience Products) for30 min at
37°C. Afterwashing, cells wereincubated with 1 ml ofmodified Earle’s salt solution for1 min,
followingwhich the medium was removed and saved and quickly replaced with 1 ml of fresh 
medium. This procedurewas repeated every1 min for8 min intotal. Thefirst threealiquots were
used to establish a stablebaseline in the efflux buffer. Cells were then co-treated with 10 µM
forskolin and 30 µM genistein to increase intracellular cAMP and activate CFTR chloride
channels. At the end ofincubation, the medium was recovered, and cells weresolubilized in 1 N 
NaOH. Radioactivitywas determined usingaγ-counter(LKB). Thetotal amount of125I(in cpm) 
at time 0 was calculated as the sum ofcpm for each 1-min sampleplus the cpm forthe NaOH 
fraction. Thefraction ofinitial intracellular125Ilost duringeach time point was determined, and 
time-dependent rates of 125I efflux were calculated according to Becq et al. (Becq et al, 1999)
using the following equation: ln(125It1/125It2)/(t1 2 t2), where 125It is the intracellular 125I at 
time t and t1and t2 aresuccessivetime points. Curves wereconstructed byplottingthe rate of
125Iefflux versustime. Data arepresented as themeans ± S.E. of 3  separate experiments. 9 
 
Data were analyzed using the Student’s t-test; statistical significance was established if the p 
value was not greaterthan 0.05. One-wayanalysis ofvariancefollow byaBonferroni post hoc
test 
 
Whole cell patch clamp recordings 
The technique for patch clamp recordings in the whole cell configuration has been described 
elsewhere(Hinzpeteret al, 2006; Tanguyet al, 2008). Stablytransfected cells wereplated in 35-
mm plates that weremounted on the stageofan inverted microscope. Patch-clamp experiments 
were performed at room temperaturewith an Axopatch 200A amplifier controlled bya computer 
via a digitdata 1440 interface (Axon Instruments, USA). Pipettes were pulled from hard glass
(Kimax 51) usingaSutter micropipettepuller, and the tips werefire-polished.Current recordings 
were performed using the nystatin-perforated patch-clamp configuration. The nystatin stock 
solution (50 mg/ml) was prepared dailyin DMSO. Thestock solution was diluted (1:250) with
the internal solution, which was sonicated for 1 min. The internal solution contained the 
following (in mM): 131 NaCl, 2 MgCl2, and 10 Hepes-Na
+, pH 7.3, adjusted with NaOH. The 
bath solution contained (in mM): 150NaCl, 1 CaCl2,1 MgCl2,35 sucrose and 10 Hepes-Na
+, pH 
7.3, adjusted with NaOH. 
Currents were recorded by the application of regular voltage pulses of 60 mV for 1 s, with a 
holdingpotential of0 mV and an interval of 3 s. 
To establish theI-V curves, regular voltagepulses wereinterrupted byaseries of9 voltagejumps 
(1-s duration each) toward membranepotentials between −100 and +80 mV. CFTR Cl− currents 10 
 
were activated using200 μM 8-(4-chlorophenylthio)-cAMP sodium salt (CPT-cAMP) and 100 
µM 3-isobutyl-1-methylxanthine(IBMX). 
When maximal stimulation was reached, cells were bathed with 5 µM of the specific CFTR 
inhibitorCFTRinh-172, which was added to theCPT-cAMP solution. CFTR currents weredefined 
as adifferencein current amplituderecorded duringmaximum stimulation byCPT-cAMP after 
inhibition with CFTRinh-172. Data were analyzed using the Student’s t-test; statistical
significancewas established ifthe p value was not greaterthan 0.05. 
 
Nasal Potential Difference(NPD) measurements 
The method for nasal potential measurement was adapted from the technique developed for
young children (Sermet-Gaudelus et al, 2010). Mice were anesthetized by an intraperitoneal 
injection of ketamine (133 mg/kg; IMALGENE 1000, MERIAL, France) and xylazine (13.3 
mg/kg; Rompun 2%, BayerPharma, France). Micewerepositioned on aboard tilted 45°, and a
paper pad was placed under the noseto avoid suffocation. A subcutaneous needle was connected 
to an Ag+/AgCl referenceelectrodebyan agar bridge. A double-lumen polyethylenecatheter (0.5 
mm diameter) was inserted into onenostril (4 mm depth). Onelumen was perfused with Ringer
solution (in mM: 140 NaCl, 6 KCl, 10 Hepes, 10 glucose, 1 MgCl2, and 2 CaCl2, pH adjusted to
7.4 with NaOH) at 0.15 mL/h. This apparatus was connected to ameasuringAg+/AgCl electrode.
Thetwo Ag+/AgCl electrodes wereconnected to ahigh-impedancevoltmeter (LOGANresearch 
Ltd, United Kingdom). Thesecond lumen was perfused with the followingsequence: (1)Ringer 
solution; (2)Ringersolution containing amiloride (inhibitor of Na+ conductance, 100 µM); (3)
Low Chloride Ringer solution, to unmask Cl- conductances (in mM: 140 Na gluconate, 6 K 
gluconate, 10 Hepes, 10 glucose, 1 MgCl2, and 6 Ca-gluconate, pH adjusted to 7.4 with NaOH);11 
 
and (4)Low ChlorideRinger solution containingCFTRinh-172 (5 µM,Calbiochem, Germany) to 
evaluate the participation of CFTR. Each solution was perfused for at least 3 min at 30-s 
intervals. The steady-state transepithelial potential, VTE, ∆VTEAmil (difference between VTE and 
transepithelial potential recorded after perfusion with the amiloride-containing solution), 
∆VTEamilLowCl(difference between VTE and transepithelial potential recorded after perfusion with 
Low Cl- plus amiloride-containingsolution) and ∆VTEamilLowClInh-172 (differencebetween VTE and
after addition ofthe CFTR inhibitorto the previous solution) wererecorded duringthe perfusion 
intervals. 
Theexperimental protocol forcompound test was as follows: on day1 VTEwas measured before 
administration ofcompound 407882. Micewereleft recoveringforaweek to repair the epithelial 
layer possiblydamaged byperfusion catheters. On day7 and 8, the compound 407882 (20µLat
10µM) was administrated intranasally twice within 48 h, the second time 24 h before VTE 
measurements at 0.1 µmol each/mouse. On day 9, i.e. 48 h after treatment, VTE was measured 
again. 
 
Transepithelial Cl-  current measurments 
The ion channel activity of CFTR across an epithelial cell layer in air-liquid conditions was 
assessed bymeasuringshort circuit current changes (∆Isc) in amodified Ussingchamber (EM-
RSYS-8; Physiologic Instrument) connected to a multichannel current/voltage clamp (VCC8;
Physiologic Instrument). Signals were recorded using the dedicated program of Physiologic 
Instrument (acquisition of data and analysis). For each compound, the Ussing chamber 
measurement was performed on MucilAir-CF from two CF donors bearing ∆F508/∆F508 
mutation, in duplicate, preincubated during 48 hours with 1 µM ofcompounds 118208 or408882 12 
 
oracombination ofboth (1 µM each). Thefinal concentration ofDMSO was 0.00002 %. The 
solution at the basal side was 5 ml of 37°C Krebs-bicarbonate-Ringercontaining(in mM): 140 
Na+, 120 Cl-, 5.2 K+, 1.2 Ca2+, 1.2 Mg2+, 2.4 HPO4
2-, 0.4 H2PO4
-, 25 HCO3
-, and 5 glucose, 
circulated with 95% O2-5% CO2 gas, pH 7.4. ∆Isc were measured using a transepithelial Cl
- 
gradient. In  theapical solution, Cl- was replaced bygluconate. Ion channel activityand ∆Isc was 
monitored and followed usingthe sequential addition ofsodium channel inhibitor Amiloride (100 
µM), CFTR activator cocktail IBMX/Fsk (50 µM/25 µM) and the specific CFTR channel 
inhibitorInh-172 (20 µM). 
 
Proximity ligation assay 
Cells were fixed with cold acetone and analyzed usingthe DuolinkTM kit (Eurogentec, Angers, 
France) according to manufacturer’s instructions. Briefly, slides were pre-washed in PBS, and 
incubated with blockingsolution. Samples werethen incubated with primaryantibodies against 
C-terminal CFTR (polyclonal anti-CterB, provided byAnil Mehta, University ofDundee, UK) 
and K8 (Progen), at 1:100 and 1:10 dilutions respectively. Secondaryantibodies conjugated with 
oligonucleotides (PLA probeMINUS and PLA probePLUS) wereadded to the reaction tube and 
incubated. The oligonucleotides contained in the hybridization solution hybridized to the two 
PLA probes if theywere at <40 nm. A ligase (Ligation Solution), nucleotides and polymerase
wereadded sequentially, allowingformation ofarolling-circle  amplification product detected by
labelled oligonucleotides in caseofproximity. Thesignal was visible as adistinct fluorescent dot
and analyzed byfluorescencemicroscopy(excitation at 557 nm and emission at 563 nm) using
640 oil objectives (LeicaTCS SP5 Confocal MicroscopySystem). 
 13 
 
Surfaceplasmon resonance 
∆F508NBD1 was purified according to the protocol described in (Rabeh et al, 2012). Keratin 8 
was purified accordingto  Herrmann et al. (Herrmann et al, 2002). Three thousand fourhundred
RU of F508-NBD1 and 2900 RU of WT-NBD1 were immobilized. Firstly, the interaction 
between K8 and NBD1 (WT and F508) was monitored byinjecting0.1 mg/ml ofK8 in running
buffer [50 mM Tris-HCl at pH 7.4, 150 mM NaCl, 5 mM MgCl2, 1 mM ATPMg, 1 mM DTTand
0.005%(w/v) surfactant P20].Then, for competition experiments, the indicated running buffer 
was supplemented with 180 M 407882 and 180 M 118208 (to saturated immobilized NBD1) 
and K8 (0.1 mg/ml) was diluted in the same buffer with the two molecules (407882 and 118208) 
(themolar ratio between K8/small molecules was 1/100). 
Theinitial slope ofRU changes ∆RU/s was calculated bymeasuringthe changes in RU between 
1 and 11 sec. Themaximal changein RU under the different experimental conditions was taken
at 50 sec.  
 14 
 
Hydrogen deuteriumexchangeMS 
List of pepticpeptides 
In order to establish the list ofpepticΔF508-NBD1 peptides (SupportingInformation Fig 
4) which served forsubsequent HDex MS data analysis the following reaction was performed: 5 
µl ofthe ΔF508-NBD1 stock solution (140 µM) was mixed with 45 µl ofreaction buffer (50 mM 
Tris pH 8, 300mM NaCl). Next, the samplewas acidified byadding10 µl ofstop solution(2 M 
glycine pH 2.5). The peptides were obtained by pepsin digestion using an immobilized pepsin
resin 2.1 mm x 30mmcolumn [Porozyme, ABI, FosterCity, CA] in the temperaturecontrolled 
compartment of the HDX manager set at 20 °C at 200 µL/min flow of 0.07 % formic acid in 
water as a mobile phase. Digested peptides were passed directly to the C18 trapping column
[ACQUITY BEH C18 VanGuard precolumn, 2.1 mm x 5mm, 1.7µmresin, , Waters, Milford,
MA].Trapped peptides werethen subjected to reverse-phasechromatographyusingUPLC system 
and C18 column [Acquity UPLC system, BEH, C18 column, 1.0 x 100 mm, 1.7 µm resin, 
Waters, Milford, MA] using a 6% – 40% gradient of acetonitrile in 0.1% formic acid at 40 
µL/min, which was supplied byananoACQUITY BinarySolvent Manager. All fluidics, valves 
and columns were maintained at 0.5 oC using the HDX Manager [Waters, Milford, MA]. The
column outlet was coupled directlyto the ion sourceof SYNAPT G2 HDMS mass spectrometer 
[Waters, Milford, MA] workingin Ion Mobilitymode. Lock mass was activated and carried out 
usingleucine-enkephalin [Sigma]. For protein identification mass spectrawereacquired in MSE 
mode over the m/z range of50 – 2000.Thespectrometerwas calibrated on aweeklybasis using 
standard calibratingsolutions [Waters, Milford, MA]. Peptides wereidentified usingProteinLynx 
Global Server software [Waters, Milford, MA]. The list of identified peptides containing the15 
 
followingfeatures: m/z, retention time and ionmobilitydrift time was passed to the DynamX HD
exchangedata analysis program [Waters, Milford, MA].  
 
Hydrogen-deuterium exchange(HDex)reaction 
4 µl ofΔF508-NBD1 orWT-NBD1in stock solution was mixed with1 µl of3.5 mM 118208or
7 mM 407882 compounds dissolved in appropriate buffer (7% DMSO or 0.013 M NaOH in 
reaction buffer). Control reactions were done by adding the equivalent amounts of respective
compound buffers. The HDexchange reaction was performed usingsame reactions schemes as 
described aboveforestablishment ofthe pepticbut usingbuffers in which H2Owas replaced by
D2O [99.8%, ArmarChemicals, Switzerland]. ThepH ofthe experimental and control mixtures
was preciselycontrolled. No differencein pH was observed. Theexchange reactions and controls
werecarried out for10 s, at room temperature.  
Two control experiments were carried out to take into account in- and out-exchange 
deuterium artifacts, as described previously(Kupniewska-Kozak et al, 2010).  
 
HDex data analysis 
In the first step ofthe data analysis the averagemasses ofpeptides after HDexchangereaction 
werecalculated automaticallyusingDynamX software, based on the pepticpeptidelist obtained
from PLGS program, and further on filtered in DynamX program with the criteria shown in 
SupportingInformation Table 3. 
In the second step of analysis the MS spectraafter HDex reaction and control in-exchangeand 
out-exchange experiments were processed by DynamX software using parameters presented in 16 
 
Supporting Information Table 4. The averagemasses of peptides after HDex experiment (mex) 
and after two control experiments (mex0 and mex100) obtained from the automated analysis in 
DynamX werethan verified byvisual inspection. Ambiguous isotopic envelopes werediscarded 
from furtheranalysis. Final data wereexported to the Excel (Microsoft) calculation spreadsheet 
forHDexchangemass shifts and fraction ofexchangecalculation. Thefraction ofexchange(f)
ofagiven peptidewas calculated bytakinginto account both control mass values, followingthe 
formula: 
%D(deuterium) =(mex – mex
0) / (mex
100 – mex
0)*100  (Eq. 1) 
Differences between HDex level in ΔF508-NBD1 orWT-NBD1inthe presenceand absence of 
compounds whereploted on histograms (SupportingInformation Fig4). Thedifferences in HDex 
level were considered as significant if not enclosed in area of the mean value of changes  
standard deviation (
X
 σ)
 17 
 
Supporting Information Figures 
 
 
 
 
 
 
 
 
 
 
 
 
Supporting InformationFig 1. Two bindingpockets on the ∆F508-NBD1 surface. Two deep 
cavities identified on the ∆F508-NBD1 surface of unique conformation were treated as two 
independent receptors for structure-based VS studies. (A) Both cavities wereindicated in the full 
structure of NBD1 as solvent exposure surface. ATP bound to NBD1 is also shown. (B) The
residues within pockets 1 and 2 werelabeled and colored iceblue and silver, respectively. 
A 
B 18 
 
 
 
Supporting InformationFig 2.(A) Representativeiodideefflux curves obtained in HeLacells 
stablytransfected with WT-CFTR. TheCFTR-dependent response was induced bytreatment 
with 10 µM forskolin (Fsk) alone orFsk plus 1 µM of theindicated compounds or Fsk plus 30 
µM genistein (Gst), as indicated bythe horizontal bar aboveeach trace. (B) Histogram showing
the peak amplitudeof stimulated iodide effluxes in cells treated with theindicated drugs. The
values represent themean +s.e.m. of3 independent experiments; (**) indicates P=0.0006. 
 19 
 
 
 
Supporting InformationFig 3.  Thelocal analysis of WT-NBD1 trajectoryonlyin the areas of 
two bindingregions. Residues ofpocket 1 and 2 from dockingframe, werefitted independently
onto all frames from  WT-NBD1 trajectories, and root-mean-square-deviation(RMSD) were 
calculated. The lowest RMSD value WT vs ∆F508 (docking frame) was 2.9 Å and 1.5Å for
pocket 1 and pocket 2 respectively. This suggest that pocket 1 exists only in ∆F508-NBD1, 
whereas  pocket 2 is present in both versions of NBD1. Fitting was performed using the 
McLachlan algorithm (McLachlan, A.D., 1982 ``Rapid Comparison ofProtein Structures'', Acta 
Cryst A38, 871-873) as implemented in the program ProFit (Martin, A.C.R.,
http://www.bioinf.org.uk/software/profit/). 20 
 
Supporting InformationFig 4A. 21 
 
Supporting InformationFig 4B. 
 
 
 22 
 
Supporting InformationFig 4C. 23 
 
Supporting InformationFig 4D. 
 24 
 
Supporting Information Fig 4A-D. Histogram of deuterium uptakes in ΔF508-NBD1 in the 
presence of compounds 118208 or 407882. The uptakes are schematically represented in a
histogram as % ofmaximal deuterium uptakefor each pepticpeptide listed in X axis. Foreach 
peptide2 bars (blueand red)correspond to two different HDex-MS experiments measured after 
10 s ofreaction in the presence of140 µM 118208 for∆F508-NBD1(A)and forWT-NBD1 (C) 
whereas 70 µM407882 was used for∆F508-NBD1 (B)and for WT-NBD1 (D). Bars green and 
violet correspond to controls in the presence of0.14%DMSO for compound 118208 and 0.26 
mM NaOHas indicated in SupportingInformation Materials and Methods,. 25 
 
Supporting InformationFig 5A. 26 
 
Supporting InformationFig 5B.  
 27 
 
Supporting InformationFig 5C.  
 28 
 
Supporting InformationFig 5D. 
 
 29 
 
Supporting Information Fig 5 A-D. Differences in deuterium uptakebetween ∆F508-NBD1 
incubated with 118208 (A)/(B)or4078823 (C)/(D)compounds %Ddrug-%Dcontrol(%deuterium 
drug-%deuterium control). Peptides of ΔF508-NBD1 concerning%Ddrug-%Dcontrolarepresented in 
two panels forrepresentation purposes. On (A)and (C)havebeen shown peptides from E8-L170 
ofΔF508-NBD1 whereas on (B)and (D) peptides from D191-S290 ofΔF508-NBD1. Dashed 
linerepresents mean valueof %Ddrug-%Dcontrol( X ), graysurfacerepresents theregion 
comprised between 
X
 SD (). „*”corresponds to peptides which areoutside
X
 -: „+” 
indicates peptides which areoutside
X
+ . 30 
 
Supporting InformationFig 6A. 31 
 
Supporting InformationFig 6B. 32 
 
Supporting InformationFig 6C. 33 
 
Supporting InformationFig 6D. 34 
 
Supporting Information Fig 6 A-D. Differences in deuterium uptake between WT-NBD1 
incubated with 118208 (A)/(B)or4078823 (C)/(D)compounds %Ddrug-%Dcontrol(%deuterium
drug -%deuterium control ). Peptides of WT-NBD1 concerning%Ddrug -%Dcontrol are presented in 
two panels forrepresentation purposes. On (A) and (C) have been shown peptides from E8-L170 
of WT-NBD1 whereas on (B) and (D) peptides from D191-S290 of WT-NBD1. Dashed line 
represents mean value of %Ddrug -%Dcontrol ( X ), gray surface represents the region comprised 
between 
X
 SD (). „*” corresponds to peptides which are outside
X
 -: „+” indicates
peptides which areoutside
X
+ . 35 
 
 
Supporting InformationFig 7. The full-length CFTR model coordinates have been adopted 
from Mornon at al. (Mornon et al, 2008). The TMD’s and NBD2 have been represented by
cartoon method colored green and orange respectively, whereas superimposed ∆F508-NBD1 36 
 
“docking frame” has been shown as blue solvent accessible area. Two ligands 1108208 and 
407882 havealso been indicated.   
TheICL4 of the TMD2, which in full-length CFTR model occupies pocket 2 is colored magenta, 
whereas loops P1290-F1294 (connecting two beta-strands F1286-P1290 and S1297-T1299), and
E1371-D1377(connectingβ-strand I1366-D1370with -helix P1378-K1389) ofNBD2 occupy
pocket 1 region havebeen colored red an cyan respectively.  37 
 
SupportingInformation Tables 
Supporting Information Table 1. 
Pocket1 Pocket2 
NSC
number 
Chemicalstructure 
Molecular 
weight 
Solvent
NSC
number 
Chemical structure
Molecular
weight 
Solvent
37173 NH2
S
O
O
NH
OH
O
(1)  
531.10 DMSO 73100
NH
O
O
OH
OH
O
(7)
 
373.36 DMSO 
11668
CH3N
N
NH
Cl
N
NH
Cl
N
(2)  
385.25 DMSO 299589
Cl
N N
N
O
N
H
O
NH
(8)  
425.92 DMSO 
130813
N
NHOH
NNCH3
O CH3
Cl
(3)  
462.98 DMSO 11237
CH3 N
CH3
N+
CH3
CH3
OH
S
O-
O
O
S
OH
O
O
(9)  
554.63 DMSO 
9608
OH
O
O O
(4)  
378.38 DMSO 123526
NH2
S
Cl
OH
O
(10)  
395.90 DMSO 
140873
NH2
O NH
Cl
O
NH
(5)  
277.71 DMSO 105687 CH3S
O
O
NH
O
CH3
CH3
(11)  
379.47 DMSO 
118208
O
N
N
H
N
NH
S
N+
O-O
(6)  
303.29 DMSO 407882
OH
P
O
P
OH
O
(12)  
310.23 H2O
DMSO– dimethylsulfoxide 38 
 
Supporting Information Table 2. Virtual Screening results from each scoring function for
selected ligands 
NSC TOTAL_E VDW_E ELE_E G_SC PMF_SC D_SC CHEMS HPSc HMSc HSSc Ave 
POCKET1
37173 -46.298 -16.071 -30.228 -118.95 -1.99 -91.58 -28.84 5.50 5.47 5.76 5.58
11668 -93.174 -16.408 -76.766 -168.46 -45.85 -137.12 -24.81 5.25 5.59 5.44 5.42
130813 -76.193 -7.318 -68.875 -105.29 -12.93 -101.54 -27.08 5.23 5.54 5.37 5.38
9608 -36.166 -23.463 -12.704 -179.06 -19.87 -107.82 -26.96 5.91 6.36 6.74 6.34
140873 -37.654 -13.256 -24.398 -76.63 -9.48 -82.51 -28.76 5.88 6.32 6.17 6.12
118208 -51.297 -22.137 -29.160 -121.12 -10.05 -114.80 -29.16 5.83 6.28 6.86 6.32
POCKET2
73100 -61.571 -20.245 -41.326 -65.81 -1.93 -108.05 -35.53 6.02 6.04 6.40 6.15
299589 -31.524 -21.496 -10.028 -75.79 -63.00 -141.00 -34.30 6.03 6.79 5.79 6.21
11237 -32.048 -24.454 -7.594 -102.44 -39.26 -81.22 -32.42 5.74 6.39 5.77 5.97
123526 -48.964 -24.614 -24.350 -185.71 -20.25 -81.05 -28.50 5.50 6.04 5.68 5.74
105687 -70.663 -19.515 -51.148 -178.76 -39.14 -95.70 -26.59 5.47 6.58 5.36 5.80
407882 -64.827 -9.283 -55.544 -107.07 -20.90 -86.53 -26.49 5.06 5.07 5.30 5.14
 39 
 
Supporting Information Table 3. Peptides with diminished HDex rates in the presence of 
correctingcompounds. 
 
Compound Peptides inpocket 1 
Peptides in
pocket 2 
Peptides  
outsidepockets 
407882 654-SAERRNSIL-662
505-NIIGVS-511
510-VSYDE-514
579-DVLTE-583
579-DVLTEKE-585
118208
526-LEEDISKFAEKDNIVLGEGGITLSGGQRARISL-558
527-EEDISKFAEKDNIVLGEGGITLSGGQRARISL-558
538-NIVLGEGGITLSGGQRARISL-558
542-GEGGITLSGGQRARISL-558
 
579-DVLTE-583A 
468-LMMIM-472
A  thispeptide increased  but not sufficientlyto be comprised ± 1 σ area.
 40 
 
Supporting Information Table 4.Peptides ofWT-NBD1 with diminished HDex rates in the 
presenceof correctingcompounds. 
Compound Peptides inPocket 1 Peptides inPocket 2 
Peptides  
outsidepockets 
407882  
505-NIIFG-509
505-NIIFGVS-511
559-ARAVYKDAD-567
559-ARAVYKDADLYL-570
579-DVLTE-583
 
118208
  468-LMMIM-472
447-KIERGQL-45341 
 
Supporting Information Table 5. DynamX criteria for filtering the list of ΔF508-NBD1 
peptides from PLGS program 
 
Minimum Intensity 2000 
Minimum sequencelength 0 
Minimum products 5 
Minimum products peramino acid 0 
Minimum Consequitive Products 2 
Minimum sum intensityforproducts 0 
Minimum score 0 
Maximum MH+error(in ppm) 10 
Filethreshold 0 
Retention time RSD -1% 
IntensityRSD -1% 42 
 
Supporting Information Table 6. Parameters for processing MS spectras by DynamX 
program 
 
 
Chromatographic Peak Width (min): automatic
MS ToFResolution automatic
Lock Mass forcharge1 556,277 
Lock Mass forcharge2  
Lock Mass Window 0,25 
Low EnergyThreshold 40 
 
 43 
 
Supporting Information References 
Antigny F, Norez C, Becq F, Vandebrouck C (2008) Calcium homeostasis is abnormal in cystic fibrosis airway
epithelial cellsbut is normalized after rescue ofF508del-CFTR. Cell calcium43: 175-183
 
Baudouin-LegrosM, Colas J, Moriceau S, KellyM, Planelles G, Edelman A, Ollero M (2012) Long-termCFTR
inhibitionmodulates15d-prostaglandin J2 inhumanpulmonarycells. The international journal ofbiochemistry&
cell biology44: 1009-1018
 
Becq F, Mettey Y, Gray MA, Galietta LJV, Dormer RL, Merten M, Metaye T, Chappe V, Marvingt-Mounir C,
Zegarra-MoranO et al (1999)Development ofsubstituted benzo[c]quinoliziniumcompoundsasnovel activatorsof
the cystic fibrosischloride channel. J Biol Chem274: 27415-27425
 
BensalemN, Ventura AP, Vallee B, Lipecka J, Tondelier D,Davezac N, DosSantosA, Perretti M, Fajac A, Sermet-
GaudelusI et al (2005) Down-regulationof the anti-inflammatoryproteinannexinA1 incystic fibrosisknock-out 
mice and patients. Mol Cell Proteomics4: 1591-1601
 
CrespinS, Bacchetta M, HuangS, Dudez T, Wiszniewski L, ChansonM (2011) Approaches to studydifferentiation
and repair ofhumanairwayepithelial cells. MethodsMol Biol 742: 173-185
 
Eldridge MD, MurrayCW, AutonTR, Paolini GV, Mee RP (1997) Empirical scoringfunctions: I. The development 
ofa fast empirical scoringfunctionto estimate the bindingaffinityofligandsinreceptor complexes. J Comput Aided 
Mol Des 11: 425-445
 
HalgrenTA(1999) MMFFVI. MMFF94soptionfor energyminimizationstudies. J Comput Chem20: 720-729
 
HerrmannH, WedigT, Porter RM, Lane EB, Aebi U (2002) Characterizationof early assembly intermediates of 
recombinant humankeratins. Journal ofstructural biology137: 82-96
 
Hess B, Kutzner C, van der Spoel D, Lindahl E (2008) GROMACS 4:  Algorithms for Highly Efficient, Load-
Balanced, and Scalable Molecular Simulation. J ChemTheoryComput 4: 435-447
 
Hinzpeter A, Lipecka J, Brouillard F, Baudoin-Legros M, Dadlez M, Edelman A, Fritsch J (2006) Association
betweenHsp90 and the ClC-2 chloride channel upregulateschannel function. AmJ Physiol Cell Physiol 290: C45-
56
 
HumphreyW, Dalke A, SchultenK (1996) VMD: visual molecular dynamics. J Mol Graph14: 33-38, 27-38
 
Jones G, Willett P, GlenRC, Leach AR, Taylor R (1997) Development and validationof a genetic algorithm for 
flexible docking. J Mol Biol 267: 727-748
 44 
 
JungasT, Motta I, DuffieuxF, FanenP, StovenV, OjciusDM (2002) Glutathione levelsand BAX activationduring
apoptosisdue to oxidative stressincellsexpressingwild-type and mutant cystic fibrosistransmembrane conductance 
regulator. J Biol Chem277: 27912-27918
 
Kuntz ID, Blaney JM, OatleySJ, Langridge R, FerrinTE (1982) Ageometric approach to macromolecule-ligand 
interactions. J Mol Biol 161:269-288
 
Kupniewska-Kozak A, Gospodarska E, Dadlez M (2010) Intertwined structured and unstructured regions of 
exRAGE identified bymonitoringhydrogen-deuteriumexchange. J Mol Biol 403: 52-65
 
Marivingt-Mounir C, Norez C, Derand R, Bulteau-Pignoux L, Nguyen-Huy D, Viossat B, Morgant G, Becq F, 
Vierfond JM, MetteyY (2004) Synthesis, SAR, crystal structure, and biological evaluationofbenzoquinoliziniums 
as activatorsofwild-type and mutant cystic fibrosis transmembrane conductance regulator channels. J Med Chem
47: 962-972
 
MengEC, Shoichet BK, Kuntz ID (1992) Automated DockingwithGrid-Based EnergyEvaluation. J Comput Chem
13: 505-524
 
Mornon JP, Lehn P, Callebaut I (2008) Atomic model of human cystic fibrosis transmembrane conductance 
regulator: membrane-spanningdomainsand couplinginterfaces. Cell Mol Life Sci 65: 2594-2612
 
Moustakas DT, Lang PT, Pegg S, Pettersen E, Kuntz ID, Brooijmans N, Rizzo RC (2006) Development and 
validationofa modular, extensible dockingprogram: DOCK 5. J Comput Aided Mol Des 20: 601-619
 
Muegge I, Martin YC (1999) A general and fast scoring function for protein-ligand interactions: a simplified 
potential approach. J MedChem42: 791-804
 
RabehWM, Bossard F, XuH,Okiyoneda T,BagdanyM, Mulvihill CM, DuK, di Bernardo S, LiuY, KonermannL 
et al (2012) CorrectionofbothNBD1 energeticsand domain interface isrequired to restore DeltaF508 CFTRfolding 
and function. Cell 148: 150-163
 
RichardsFM (1977)Areas, volumes, packingand proteinstructure. AnnuRevBiophysBioeng6: 151-176
 
Sermet-GaudelusI, GirodonE, Roussel D, Deneuville E, Bui S, Huet F, Guillot M, AboutaamR, Renouil M, Munck
A et al (2010) Measurement ofnasal potential difference inyoung childrenwith anequivocal sweat test following 
newbornscreeningfor cystic fibrosis. InThoraxpp 539-544. 
 
TanguyG, DrevillonL, ArousN, HasnainA, Hinzpeter A, FritschJ, GoossensM, FanenP (2008) CSN5 bindsto
misfolded CFTRand promotes itsdegradation. BiochimBiophysActa 1783: 1189-1199
 
Wang R, Lai L, Wang S (2002) Further development and validation of empirical scoring functions for structure-
based bindingaffinityprediction. J Comput Aided Mol Des 16: 11-26
 45 
 
WieczorekG, Zielenkiewicz P (2008) DeltaF508 mutation increases conformational flexibilityofCFTRprotein. J
Cyst Fibros7: 295-300
 
 
 
